# Supplementary material for: Boolean Modeling of Biological Network Applied to Protein–Protein Interaction Network of Autism Patients
Source: Biology (Basel). 2024 Aug 10;13(8):606. doi: 10.3390/biology13080606 (PMC11352122; doi:10.3390/biology13080606)
Supplement: Supplementary file 1 [file biology-13-00606-s001.zip]

Archive with 1 entries (1 files):
- biology-3068107-supplementary.pdf
